# Supplementary material for: The Prognostic, Predictive and Clinicopathological Implications of KRT81/HNF1A- and GATA6-Based Transcriptional Subtyping in Pancreatic Cancer
Source: Biomolecules. 2025 Mar 17;15(3):426. doi: 10.3390/biom15030426 (PMC11940166; doi:10.3390/biom15030426)
Supplement: Supplementary file 1 [file biomolecules-15-00426-s001.zip]

Archive with 19 entries (19 files):
- figure_S1.jpg
- figure_S2.jpg
- figure_S3.jpg
- figure_S4.jpg
- figure_S5.jpg
- figure_S6.jpg
- Table_S1.pdf
- Table_S10.pdf
- Table_S11.pdf
- Table_S12.pdf
- Table_S13.pdf
- Table_S2.pdf
- Table_S3.pdf
- Table_S4.pdf
- Table_S5.pdf
- Table_S6.pdf
- Table_S7.pdf
- Table_S8.pdf
- Table_S9.pdf
